# Supplementary material for: Antioxidant Activity and Multi-Elemental Analysis of Dark Chocolate
Source: Foods. 2022 May 17;11(10):1445. doi: 10.3390/foods11101445 (PMC9141620; doi:10.3390/foods11101445)
Supplement: Supplementary file 1 [file foods-11-01445-s001.zip]

Archive with 1 entries (1 files):
- foods-1703453-supplementary.pdf
